# Supplementary material for: Salicylic Acid Effects on Flue-Cured Tobacco Quality and Curing Characteristics During Harvesting and Curing in Cold-Stressed Fields
Source: Front Plant Sci. 2020 Oct 30;11:580597. doi: 10.3389/fpls.2020.580597 (PMC7661750; doi:10.3389/fpls.2020.580597)
Supplement: Supplementary Figure 1 — The variation of average temperature and diurnal range in Jianchuan from April 13th to August 31st in 2012 to 2016. [file Table_1.xlsx]

## Sheet: Figure 1 
FIGURE 1 Most advocated curing technology for bulk curing barn in tobacco-growing areas in Laojun Mountain Town, Jianchuan County (variety: Honghuadajinyuan)
Dry bulb temperature (°C)	Wet bulb temperature (°C)	Time (h)
24	20	0
25.1	21.3	1
26.2	22.7	2
27.3	24	3
28.4	25.3	4
29.5	26.7	5
30.6	28	6
31.7	29.3	7
32.8	30.6	8
33.9	32	9
34	32	10
34	32	11
34	32	12
34	32	13
34	32	14
34	32	15
34	32	16
34	32	17
34	32	18
34	32	19
34	32	20
34	32	21
34	32	22
34	32	23
34	32	24
34	32	25
34	32	26
34	32	27
34	32	28
34.3	32.3	30
34.6	32.6	31
34.9	32.9	32
35.1	33.1	33
35.4	33.4	34
35.7	33.7	35
36	34	36
36.3	34.3	37
36.6	34.6	38
36.9	34.9	39
37.1	35.1	40
37.4	35.4	41
37.7	35.7	42
38	35.9	43
38	36	44
38	36	45
38	36	46
38	36	47
38	36	48
38	36	49
38	36	50
38	36	51
38	36	52
38	36	53
38	36	54
38	36	55
38	36	56
38	36	57
38	36	58
38	36	59
38	36	60
38	36	61
38	36	62
38	36	63
38	36	64
38	36	65
38	36	66
38	36	67
38	36	67.5
38.6	36.1	68
39.1	36.3	69
39.7	36.4	70
40.3	36.6	71
40.9	36.7	72
41.4	36.9	73
42	37	74
42	37	75
42	37	76
42	37	77
42	37	78
42	37	79
42	37	80
42	37	81
42	37	82
42	37	83
42	37	84
42	37	85
42	37	86
42	37	87
42	37	88
42	37	89
42	37	90
42	37	91
42	37	91.5
42.4	37	92
42.9	37	93
43.3	37	94
43.7	37	95
44.1	37	96
44.6	37	97
45	37	98
45.4	37	99
45.9	37	100
46.3	37	101
46.7	37	102
47.1	37	103
47.6	37	104
47.9	37	105
48	37	106
48	37	107
48	37	108
48	37	109
48	37	110
48	37	111
48	37	112
48	37	113
48	37	114
48	37	115
48	37	116
48	37	117
48	37	118
48	37	119
48	37	120
48	37	121
48.3	37	122
48.6	37	123
48.9	37	124
49.1	37	125
49.4	37	126
49.7	37	127
50	37	128
50.3	37	129
50.6	37	130
50.9	37	131
51.1	37	132
51.4	37	133
51.7	37	134
52	37	135
52.3	37	136
52.6	37	137
52.9	37	138
53.1	37	139
53.4	37	140
53.7	37	141
53.9	37	142
54	37	143
54	37	144
54	37	145
54	37	146
54	37	147
54	37	148
54	37	149
54	37	150
54	37	151
54	37	152
54	37	153
54	37	154
54	37	155
54	37	156
54	37	157
54	37	158
54	37	159
54	37	160
54	37	161
54	37	162
54	37	163
54	37	164
54	37	165
54	37	165.5
54.6	38	166
55.1	38	167
55.7	38	168
56.2	38	169
56.8	38	170
57.4	38	171
57.9	38	172
58.5	38	173
59	38	174
59.6	38	175
60.2	38	176
60.7	38	177
61.3	38	178
61.8	38	179
62.4	38	180
63	38	181
63.5	38	182
64.1	38	183
64.6	38	184
65.2	38	185
65.8	38	186
66	38.5	187
66	38.5	188
66	38.5	189
66	38.5	190
66	38.5	191
66	38.5	192
66	38.5	193
66	38.5	194
66	38.5	195
66	38.5	196
66	38.5	197
66	38.5	198
66	38.5	199
66	38.5	200
66	38.5	201
66	38.5	202
66	38.5	203
66	38.5	204
66	38.5	205
66	38.5	206
66	38.5	207
66	38.5	208
66	38.5	209
66	38.5	210
66	38.5	211
66	38.5	212
66	38.5	213

## Sheet: Figure 2
Figure.2 Daily precipitation, the highest and lowest temperatures from 1 to 31 August in Jianji village, Laojun Mountain Town, Jianchuan County
Date	Precipitation	Maximum temperature	Minimum temperature
1	5.9	21.5	12.8
2	0.4	25.1	13.6
3	6.6	32.1	14.4
4	1.5	23.4	13.6
5	7.2	29.7	13.8
6	1.6	26.9	10.6
7	4.7	24.6	14.2
8	0.4	28.2	14.1
9	4.1	22.3	13
10	0	23.9	11.4
11	3.3	36.6	16.5
12	0	41.9	11.8
13	0.6	33.2	12.7
14	14.4	23.1	13.3
15	12.9	30.8	13.4
16	5.2	34.8	9.4
17	0	33.5	10.8
18	0	32.4	12.1
19	0	29.2	14.9
20	1.5	30.1	15.4
21	7.5	33	14.9
22	5.4	29.2	13.6
23	21.6	23.8	11.3
24	0	26.6	10.4
25	0	32.5	14.2
26	0	34.6	12.5
27	7.2	28.3	10.4
28	8.3	30.5	13.6
29	0.4	27.3	11.5
30	20.5	31.5	17.1
31	0.9	22.2	12.8

## Sheet: Figure 6
FIGURE 6 Changes of moisture content with different salicylic acid concentrations in flue-cured tobacco during bulk curing.
Curing stage (°C)	Treatment	Moisture content	Average value
25	Control-1	0.7419	0.7609
	Control-2	0.7431
	Control-3	0.7977
	SA-1-1	0.8795	0.8391
	SA-1-2	0.8537
	SA-1-3	0.7841
	SA-2-1	0.8411	0.827133
	SA-2-2	0.7661
	SA-2-3	0.8742
38	Control-1	0.6967	0.6871
	Control-2	0.5735
	Control-3	0.7911
	SA-1-1	0.8201	0.818767
	SA-1-2	0.8234
	SA-1-3	0.8128
	SA-2-1	0.7381	0.7513
	SA-2-2	0.7784
	SA-2-3	0.7374
42	Control-1	0.5042	0.551533
	Control-2	0.5511
	Control-3	0.5993
	SA-1-1	0.8343	0.768133
	SA-1-2	0.7216
	SA-1-3	0.7485
	SA-2-1	0.5429	0.6929
	SA-2-2	0.8325
	SA-2-3	0.7033
48	Control-1	0.4559	0.479667
	Control-2	0.4759
	Control-3	0.5072
	SA-1-1	0.6497	0.564833
	SA-1-2	0.6964
	SA-1-3	0.3484
	SA-2-1	0.5015	0.492033
	SA-2-2	0.2884
	SA-2-3	0.6862
54	Control-1	0.2346	0.1984
	Control-2	0.2103
	Control-3	0.1503
	SA-1-1	0.1934	0.293167
	SA-1-2	0.2077
	SA-1-3	0.4784
	SA-2-1	0.2975	0.204833
	SA-2-2	0.1522
	SA-2-3	0.1648

## Sheet: Figure 7 
FIGURE 7 Changes of water loss rate with different salicylic acid concentrations in flue-cured tobacco during bulk curing.
Curing stage (°C)	Treatment	Water loss rate	Average value
25	Control-1	——	——
	Control-2	——	——
	Control-3	——	——
	SA-1-1	——	——
	SA-1-2	——	——
	SA-1-3	——	——
	SA-2-1	——	——
	SA-2-2	——	——
	SA-2-3	——	——
38	Control-1	0.5163	0.531367
	Control-2	0.4589
	Control-3	0.6189
	SA-1-1	0.0407	0.286633
	SA-1-2	0.2999
	SA-1-3	0.5193
	SA-2-1	0.3134	0.3944
	SA-2-2	0.2318
	SA-2-3	0.638
42	Control-1	0.642	0.742
	Control-2	0.7151
	Control-3	0.8689
	SA-1-1	0.3516	0.432467
	SA-1-2	0.5794
	SA-1-3	0.3664
	SA-2-1	0.7431	0.600867
	SA-2-2	0.4379
	SA-2-3	0.6216
48	Control-1	0.8724	0.8704
	Control-2	0.7835
	Control-3	0.9553
	SA-1-1	0.7225	0.737833
	SA-1-2	0.6286
	SA-1-3	0.8624
	SA-2-1	0.6825	0.779533
	SA-2-2	0.9709
	SA-2-3	0.6852
54	Control-1	0.9657	0.964433
	Control-2	0.9433
	Control-3	0.9843
	SA-1-1	0.8466	0.871633
	SA-1-2	0.8896
	SA-1-3	0.8787
	SA-2-1	0.9713	0.974333
	SA-2-2	0.9801
	SA-2-3	0.9716

## Sheet: Figure 8 
FIGURE 8 Antioxidant enzyme system and polyphenol oxidase activity with different salicylic acid concentrations in flue-cured tobacco during bulk curing.
SOD					POD					CAT					MDA					PPO
Curing stage (°C)	Treatment	SOD activity	Average value		Curing stage (°C)	Treatment	POD activity	Average value		Curing stage (°C)	Treatment	CAT activity	Average value		Curing stage (°C)	Treatment	MDA content	Average value		Curing stage (°C)	Treatment	PPO activity	Average value
25	Control-1	834.09	818.87		25	Control-1	643.23	568.003		25	Control-1	58.93	82.9167		25	Control-1	16.75	27.3567		25	Control-1	463.67	409.88
	Control-2	949.14				Control-2	445.17				Control-2	129.49				Control-2	36.07				Control-2	276.26
	Control-3	673.38				Control-3	615.61				Control-3	60.33				Control-3	29.25				Control-3	489.71
	SA-1-1	513.37	412.837			SA-1-1	1668.03	1595.8			SA-1-1	50.97	44.93			SA-1-1	25.48	34.9433			SA-1-1	455.57	436.773
	SA-1-2	247.8				SA-1-2	1335.88				SA-1-2	32.23				SA-1-2	56.5				SA-1-2	542.01
	SA-1-3	477.34				SA-1-3	1783.5				SA-1-3	51.59				SA-1-3	22.85				SA-1-3	312.74
	SA-2-1	487.45	597.39			SA-2-1	1201.13	1182.49			SA-2-1	201.37	81.5367			SA-2-1	27.12	28.44			SA-2-1	228.35	185.41
	SA-2-2	678.81				SA-2-2	1366.92				SA-2-2	37.76				SA-2-2	27.41				SA-2-2	166.64
	SA-2-3	625.91				SA-2-3	979.43				SA-2-3	5.48				SA-2-3	30.79				SA-2-3	161.24
38	Control-1	1119.71	929.57		38	Control-1	1661.06	1035.95		38	Control-1	200.45	126.077		38	Control-1	36.24	29.77		38	Control-1	1088	844.263
	Control-2	679.88				Control-2	205.72				Control-2	126.42				Control-2	24.13				Control-2	775.43
	Control-3	989.12				Control-3	1241.06				Control-3	51.36				Control-3	28.94				Control-3	669.36
	SA-1-1	854.68	1126.97			SA-1-1	2148.08	2185.18			SA-1-1	290.06	113.31			SA-1-1	14.25	16.9967			SA-1-1	699.14	607.737
	SA-1-2	1321.67				SA-1-2	1957.33				SA-1-2	21				SA-1-2	20.2				SA-1-2	380.14
	SA-1-3	1204.56				SA-1-3	2450.14				SA-1-3	28.87				SA-1-3	16.54				SA-1-3	743.93
	SA-2-1	1507.65	1413.58			SA-2-1	2319.4	2323.45			SA-2-1	24.6	76.08			SA-2-1	23.04	22.5			SA-2-1	240.7	333.173
	SA-2-2	1585.62				SA-2-2	2618.54				SA-2-2	103.26				SA-2-2	25.6				SA-2-2	359.01
	SA-2-3	1147.46				SA-2-3	2032.41				SA-2-3	100.38				SA-2-3	18.86				SA-2-3	399.81
42	Control-1	719.61	774.8		42	Control-1	839.51	793.157		42	Control-1	62.37	66.8333		42	Control-1	67.87	50.95		42	Control-1	1540.81	1210.87
	Control-2	752.32				Control-2	926.11				Control-2	24.49				Control-2	58.31				Control-2	1181.69
	Control-3	852.47				Control-3	613.85				Control-3	113.64				Control-3	26.67				Control-3	910.12
	SA-1-1	1096.3	1127.01			SA-1-1	1359.16	1566.75			SA-1-1	150.41	75.9567			SA-1-1	32.97	32.12			SA-1-1	597.79	724.527
	SA-1-2	1442.64				SA-1-2	1944.75				SA-1-2	43.07				SA-1-2	34.67				SA-1-2	851.81
	SA-1-3	842.1				SA-1-3	1396.33				SA-1-3	34.39				SA-1-3	28.72				SA-1-3	723.98
	SA-2-1	1309.61	996.443			SA-2-1	1241.45	1365.44			SA-2-1	30.99	64.9267			SA-2-1	30.13	26.1667			SA-2-1	384.24	329.017
	SA-2-2	846.37				SA-2-2	1542.03				SA-2-2	120.21				SA-2-2	21.85				SA-2-2	163.92
	SA-2-3	833.35				SA-2-3	1312.84				SA-2-3	43.58				SA-2-3	26.52				SA-2-3	438.89
48	Control-1	351.33	289.967		48	Control-1	166.97	420.667		48	Control-1	11.31	24.5567		48	Control-1	80.64	74.07		48	Control-1	121.4	796.64
	Control-2	246.88				Control-2	435.09				Control-2	32.31				Control-2	65.39				Control-2	1167.6
	Control-3	271.69				Control-3	659.94				Control-3	30.05				Control-3	76.18				Control-3	1100.92
	SA-1-1	436.62	337.463			SA-1-1	1162.91	794.34			SA-1-1	59.57	42.9933			SA-1-1	62.23	62.9033			SA-1-1	105.86	151.92
	SA-1-2	341.52				SA-1-2	355.3				SA-1-2	14.93				SA-1-2	54.73				SA-1-2	153.76
	SA-1-3	234.25				SA-1-3	864.81				SA-1-3	54.48				SA-1-3	71.75				SA-1-3	196.14
	SA-2-1	493.8	506.61			SA-2-1	641.91	688.05			SA-2-1	14.46	18.19			SA-2-1	87.03	82.69			SA-2-1	444.85	359.267
	SA-2-2	528.39				SA-2-2	700.41				SA-2-2	15.86				SA-2-2	89.55				SA-2-2	293.86
	SA-2-3	497.64				SA-2-3	721.83				SA-2-3	24.25				SA-2-3	71.49				SA-2-3	339.09
54	Control-1	59.07	66.4333		54	Control-1	109.56	169.2		54	Control-1	3.3	12.8133		54	Control-1	199.78	166.46		54	Control-1	272.13	204.603
	Control-2	42.29				Control-2	256.1				Control-2	18.85				Control-2	111.96				Control-2	177.03
	Control-3	97.94				Control-3	141.94				Control-3	16.29				Control-3	187.64				Control-3	164.65
	SA-1-1	92.08	107.363			SA-1-1	479.63	437.027			SA-1-1	58.26	39.7167			SA-1-1	65.32	76.5833			SA-1-1	80.37	96.9967
	SA-1-2	147.33				SA-1-2	632.08				SA-1-2	14.26				SA-1-2	84.88				SA-1-2	104.76
	SA-1-3	82.68				SA-1-3	199.37				SA-1-3	46.63				SA-1-3	79.55				SA-1-3	105.86
	SA-2-1	146.33	131.75			SA-2-1	399.13	272.177			SA-2-1	47.93	30.63			SA-2-1	87.78	132.94			SA-2-1	276.19	284.95
	SA-2-2	116.89				SA-2-2	126.59				SA-2-2	23.53				SA-2-2	150.43				SA-2-2	201.76
	SA-2-3	132.03				SA-2-3	290.81				SA-2-3	20.43				SA-2-3	160.61				SA-2-3	376.9

## Sheet: Supplementary Figure 1
Supplementary Figfure.1 Average Temperature(℃) between Apr.13th and Aug.31st									Supplementary Figfure.1 Daily temperature range(℃) between Apr.13th and Aug.31st
Days	2012	2013	2014	2015	2016				Days	2012	2013	2014	2015	2016
1	14.6	11.4	15.6	12.5	14				1	15.6	10.2	20.7	15	16
2	14.1	12.2	14.7	14	12				2	19.2	16.2	18.9	14	16
3	15.6	13.7	14.7	16	12.5				3	19.1	13.7	20.1	18	13
4	13.3	12.9	14.8	15.5	12				4	14.2	11.1	19.7	19	16
5	14.7	13.3	14.6	16.5	14.5				5	16.3	14.5	19.8	15	15
6	16.2	12	15.7	14	13.5				6	14.6	14.3	20.6	14	11
7	12.8	13.2	17.1	12.5	14.5				7	14.6	19.3	25.1	13	13
8	13.4	15.5	17.8	14.5	15.5				8	16.2	20.2	18.6	19	11
9	14.9	14.5	17.2	13.5	13				9	21.1	17.8	19.1	17	8
10	12.6	14.3	17.1	12.5	13				10	9.4	17.5	20.7	11	10
11	15.6	13.6	17.6	15	13				11	16.4	17.3	19.2	14	12
12	14.1	14.6	16.4	15	13.5				12	12.4	19.3	18.3	12	15
13	13.4	15.5	16	14	13.5				13	14.7	19.5	18.9	8	13
14	11.9	15.4	17.3	14.5	14.5				14	13	19	17.3	13	19
15	14.4	16.9	15.7	14.5	15.5				15	14.7	20.1	17.9	13	19
16	13.3	16.3	13.5	13	16				16	11.9	15.5	16.1	12	18
17	14.1	16.8	13.3	14.5	14.5				17	11.7	19.6	9.7	13	13
18	12.3	17.2	15.3	15.5	14				18	13.8	13.9	17.2	13	16
19	13.4	15.9	17.1	16	15.5				19	19.9	10.1	21.9	16	17
20	15.4	16.5	17	16	15.5				20	15.8	9	16.2	18	17
21	14	14.1	16.2	16	16				21	18.6	8.1	16.1	20	14
22	15.9	13.8	14.1	16.5	15				22	21.7	11.1	10.3	21	16
23	17.3	13.6	13.5	16	16.5				23	20.4	17.4	8.9	18	15
24	16.4	15	14.7	16.5	17.5				24	9.8	11.8	12.7	17	17
25	17.2	14.5	14.7	17.5	17				25	20.2	9	14.9	17	16
26	19	14.9	13.9	16	17				26	19.8	13	5.7	20	14
27	18.7	13.9	15	16.5	17				27	20.9	5.5	9.8	17	16
28	19.6	14.8	14.8	18.5	17.5				28	18.8	11.3	11.4	19	17
29	19.9	14.2	16.3	18.5	18				29	19.6	7.8	11.2	19	16
30	19.6	14.8	18	18	18.5				30	19.4	9.9	15.7	20	19
31	18	15.9	18.4	18	17.5				31	15.6	15	14.6	16	15
32	16.5	15.9	16.6	19	17				32	8.7	17.5	16.1	16	12
33	17	18	17.1	19	18.5				33	18.8	14.1	15.5	14	13
34	16.3	17.6	17.7	19	15				34	16.6	15.4	14.5	14	8
35	17.7	17.7	17.2	19	14				35	18.1	8.8	18.1	14	10
36	18.2	17.1	18	19	16.5				36	21.4	13.3	18.1	14	11
37	20.5	17.7	19.1	18	18				37	17	14.6	19.4	12	14
38	21	18.6	19.8	18	18.5				38	16.8	14.4	15.4	12	13
39	21	19	20	20	18.5				39	18.3	18.1	15.6	16	13
40	20.1	19.1	19.3	20.5	16.5				40	17.8	14	11.2	15	5
41	20.6	18.1	19.5	19	14.5				41	17.2	15.3	17.7	14	5
42	21.3	17.7	20.2	18.5	15				42	18.3	8.5	19.3	15	6
43	22.1	18.3	21.3	19	17				43	17.4	9.1	17.7	14	8
44	22.1	19.7	21.2	19	18.5				44	12.4	17.2	15.9	16	9
45	22.1	21.9	21.6	20	19				45	14.4	16.5	15.7	14	14
46	22.9	21.4	22.4	20	19				46	11.3	14.5	12	14	14
47	22.4	21.9	21.6	20	19				47	16.9	11	17.2	14	12
48	15.8	20.5	21.8	20.5	19.5				48	9.9	13.3	16.3	17	15
49	15.3	19.9	22.1	21	19				49	6.3	12.7	18.7	16	14
50	16.9	20.8	22.7	21	19				50	7.1	13.5	16.7	16	14
51	17.9	17.9	22.3	20	20				51	6.6	9	16.3	14	16
52	17.8	19.2	22.5	20.5	19.5				52	5.3	8.9	17.6	15	13
53	18.9	19.4	22.6	21	20				53	11.4	11.5	16.3	16	16
54	18.5	19.1	22.5	22.5	18.5				54	16.6	11.1	15.7	17	11
55	19.5	20.1	21.4	20.5	18.5				55	16.1	13.6	14.7	11	11
56	20.4	21.6	19.8	20	18.5				56	16.2	11.7	6.8	12	11
57	22.1	20.2	21.4	19.5	20				57	13.3	14.9	9.8	11	12
58	21	20.5	21.8	20.5	18.5				58	12.2	10.8	9.7	9	7
59	20.3	16.9	19.7	18	20				59	8.7	8.6	13.7	10	8
60	17.8	16.2	19.5	17	19.5				60	7.5	17.5	8.7	8	9
61	20	18.4	19	18	18				61	10.7	18.8	4.8	8	6
62	20.4	19.8	19.2	19.5	18				62	10.8	18	7.8	9	6
63	21.1	21.2	18.9	19.5	18				63	11.6	15.6	5.8	11	6
64	16.4	22	19.5	19.5	20				64	7.4	14.8	6.8	11	10
65	15.3	23.6	18.9	20.5	18				65	2.5	10.4	8.4	11	4
66	17.9	22.3	16.1	20.5	18.5				66	7.8	10.2	6	9	5
67	21.1	20.6	16.4	21	19.5				67	11.8	11.3	7.6	10	9
68	17.7	21	18	20	20.5				68	8.2	12.4	10.7	8	7
69	17.6	20.5	19.8	20	20				69	6.1	12.3	7.5	10	6
70	19.4	19	20.8	20.5	19.5				70	7	8.6	7.9	11	7
71	19.1	20.3	20.5	21	20				71	6.9	7.7	8.1	10	8
72	18.7	20.3	20.7	22.5	21.5				72	6.7	8.4	8.5	11	9
73	18.3	20	21.7	23	21.5				73	4.4	12.4	9.1	12	9
74	18.5	19	22.4	22.5	20.5				74	4.4	9.1	11.5	13	9
75	19.1	20.5	22.7	21.5	21				75	6.3	10.2	11.7	11	8
76	20.4	18.5	21.5	22	20.5				76	11.1	6.8	11.4	10	9
77	19.5	18.9	19.5	21.5	20.5				77	13.1	7.6	9.8	11	7
78	21.4	21.2	18.5	23	20.5				78	8.1	11.9	4.1	10	7
79	19.8	21.4	19	21.5	20.5				79	8.4	9.3	7.2	9	7
80	19.6	18	18.7	22	19				80	10.7	5.8	7.2	10	6
81	20	18.8	19.7	21.5	19				81	11	8.2	8.7	11	8
82	19.8	21.3	20.2	22	19				82	5	9.9	9.4	10	6
83	18.3	19.8	20	20	19				83	3.4	3.9	8	8	8
84	18.1	19.1	20.8	17.5	19.5				84	6.1	5.4	8.1	5	7
85	19	18.2	21.2	18.5	19				85	4.2	6.1	9.9	11	4
86	20.1	19.5	19.6	19.5	17.5				86	7.5	8.7	4.8	11	3
87	20.9	19.7	21.3	21	18.5				87	9.3	6.4	9.6	12	5
88	20.5	19.1	22.9	19	20				88	7.8	6	10.5	8	10
89	19.9	19.1	21.4	18.5	20.5				89	4.9	5.7	5.3	7	11
90	19.9	20.4	19.3	19.5	20.5				90	10.4	7.8	6.6	11	9
91	19.9	19.5	20	21.5	20				91	8.4	7.6	7.9	11	8
92	19.4	19.9	17.9	21.5	21				92	6.2	7.4	3.4	11	8
93	20	19.4	18.4	20	19				93	9.7	12	4.8	8	6
94	19.4	19.6	18.1	17.5	19.5				94	5.9	13.3	5.5	7	5
95	19	20.9	17.3	17	20				95	6.2	12.7	6.8	6	8
96	19	20.3	18.6	18	21				96	6.6	6.9	10.2	10	8
97	18.6	19.1	19.2	18	20				97	5.6	4.4	8.8	12	8
98	18.7	17.5	19.8	16	20.5				98	7.5	3.3	8.1	6	7
99	19.5	18.7	18.6	17	21.5				99	6.2	6	7.2	4	9
100	19.9	19	19.2	19.5	20				100	6.3	6.7	9.9	9	6
101	17.5	18.5	18.8	19	18				101	4.1	5.7	7.1	8	4
102	18.1	18.9	18.8	18	18				102	6.2	6.8	8.3	8	6
103	18.9	19.4	19.4	16	17.5				103	8	7.9	13.6	8	5
104	19	17.8	19	17.5	19				104	12.1	4	12.7	13	10
105	20.4	17.9	19.8	18	19.5				105	11.8	8.4	10.9	14	11
106	19.8	19.9	19.2	17	20.5				106	7.9	10.1	10.3	12	11
107	17.6	19.7	18.7	18	17				107	4.9	12.4	7.3	10	8
108	18.7	19.8	19.3	18.5	18.5				108	13.7	9.2	8.9	11	9
109	19.5	18.1	19.2	17.5	18.5				109	14.4	7.6	6	9	9
110	18.8	19.1	18.5	19	19				110	5.6	9	9.4	10	10
111	17.6	17	18.7	19.5	19.5				111	4.4	9.8	8.9	9	11
112	18.5	18.2	19.3	18.5	20				112	8.4	11.1	8.2	11	12
113	18.8	19	20.1	20	20				113	9.6	14.8	8.5	12	12
114	18.7	17.1	19.2	20	19.5				114	10.5	9.1	10.1	10	9
115	19.3	17.7	19.1	17.5	18.5				115	14	8.7	8.3	7	7
116	17.7	17.6	19.2	19	18				116	8.2	9.3	7.9	8	8
117	17.8	18.8	21	19.5	19.5				117	12.1	7.9	10.3	9	9
118	18.2	18.2	20.8	18.5	19.5				118	11.3	7.2	7	7	11
119	19.5	18.2	20.3	18	19				119	14.2	9.8	8.6	8	10
120	18.6	19	20.3	17	19.5				120	11.3	9.2	5.5	6	11
121	18.5	17.8	19.7	19	19.5				121	16.1	6	5.7	10	9
122	20.8	17.5	19.4	19.5	20.5				122	13.8	7.7	6.5	11	9
123	20	18.2	16.8	21	20				123	8.1	11.3	5.2	12	12
124	18.8	19.5	17.3	20.5	21				124	12.8	13.1	8.2	11	12
125	19.9	19.7	17.3	20.5	20				125	9.7	13	3.7	9	10
126	20.1	18	18.6	20.5	21				126	10	8.7	7.5	7	12
127	19	16.3	19.7	19.5	21				127	9.2	8	11.6	7	12
128	19.8	17.3	18.3	20	21.5				128	12.5	15	6.6	6	15
129	18.4	18.8	19.4	18.5	21				129	6.2	12	12.3	7	12
130	18.2	18.7	18.4	18.5	21				130	8.9	12.2	8.5	7	12
131	18.9	18.7	19.2	18.5	20				131	8.5	9.4	7.3	7	10
132	16.1	18.6	18.3	18.5	20.5				132	2.7	12.2	10.1	7	9
133	16.8	19.3	16.7	18.5	20				133	4.7	13	7.5	7	12
134	17.8	20	17.4	18.5	20.5				134	6.6	14	6.5	9	13
135	17.7	18	15.9	20	21				135	6.2	11.1	6.4	8	14
136	18.6	17.9	17.5	19	21				136	8.7	6.7	7.3	8	12
137	19.1	19	17.3	20	21				137	10.2	9.1	6	8	12
138	19.8	18.6	17.4	19	20				138	9.1	10.6	7.8	8	8
139	19.9	17.5	18.3	17.5	19.5				139	7.9	5.7	10.6	7	9
140	18.8	17.4	18.7	17	20.5				140	11.3	4.2	7.7	4	9
141	18.8	16.7	18.6	17	20				141	12.7	6.1	10.4	6	8

## Sheet: Table 1
TABLE 1 Tissue structure parameters of fresh tobacco leaves treated with different salicylic acid concentration
Treatment	Thickness of upper epidermis（um）	Palisade tissue thickness（um）	Sponge tissue thickness（um）	Thickness of lower epidermis（um）	Blade thickness（um）	Palisade tissue thickness / Sponge tissue thickness（um）
Control	12.9	73.12	73.12	10.75	169.89
	12.9	60.22	86.02	8.6	167.74
	12.9	60.22	90.32	8.6	172.04
	15.05	58.06	88.17	15.05	176.34
	8.6	62.37	81.72	8.6	161.29
	12.9	62.37	62.37	12.9	150.54
Average value	12.54	62.72	80.29	10.75	166.31	0.78
SA-1	23.53	161.76	208.82	17.65	411.76
	32.35	158.82	188.24	26.47	405.88
	35.29	141.18	194.12	28.57	399.16
	35.29	167.65	157.35	25	385.29
	20.59	180.88	173.53	17.65	392.65
	38.24	235.29	138.24	17.65	429.41
Average value	30.88	174.26	176.72	22.16	404.03	0.99
SA-2	31.71	170.73	152.44	18.29	373.17
	39.02	129.27	162.2	26.83	357.32
	26.83	175.61	114.63	28.05	345.12
	26.83	134.15	145.12	31.71	337.8
	29.27	125.61	160.98	19.51	335.37
	40.24	163.41	113.41	23.17	340.24
Average value	32.32	149.8	141.46	24.59	348.17	1.06

## Sheet: Table 2
	TABLE 2 Changes of SPAD and chloroplast pigments in different curing stages under different salicylic acid concentrations
Curing stage (°C)	Treatment	SPAD	Average value
25	Control	38.8	35.6333	Curing stage (°C)	Treatment	Lutein (µg/g)	Average value	Chlorophyll a (µg/g)	Average value	Chlorophyll b (µg/g)	Average value	β-carotene (µg/g)	Average value
		30.3		25	Control-1	81.97	137.73	83.65	154.037	13.8	78.27	1246.27	2089.93
		37.9			Control-2	156.81		169.76		126.44		2638.87
		36.3			Control-3	174.41		208.7		94.57		2384.66
		37.5			SA-1-1	158.33	170.073	145.62	238.047	43.19	142.097	2307.8	2116.48
		33			SA-1-2	155.66		267.39		206.81		1741.51
	SA-1	38.9	40.8333		SA-1-3	196.23		301.13		176.29		2300.12
		43.4			SA-2-1	141.08	196.777	115.75	232.353	69.82	161.557	2175.71	2544.12
		42.7			SA-2-2	184.04		336.02		229.77		2447.63
		36.9			SA-2-3	265.21		245.29		185.08		3009.03
		37.9
		45.2		38	Control-1	92.55	129.383	19.87	24.9033	13.15	13.21	1188.75	2046.98
	SA-2	35	40.1667		Control-2	140.97		31.02		14.97		2462.95
		44.1			Control-3	154.63		23.82		11.51		2489.25
		41.9			SA-1-1	137.48	186.32	29.99	28.79	16.73	16.4033	1823.91	2357.03
		40.7			SA-1-2	249.91		32.29		19.87		2710.76
		38.5			SA-1-3	171.57		24.09		12.61		2536.43
		40.8			SA-2-1	208.95	197.257	55.48	57.5533	22.16	22.84	3553.9	3265.91
					SA-2-2	251.44		104.5		40.49		4280.09
38	Control	7.8	8.7		SA-2-3	131.38		12.68		5.87		1963.75
		9.6
		8.6		42	Control-1	150.85	142.053	22.16	16.4067	12.14	10.54	2254.63	2170.23
		9.5			Control-2	159.25		15.48		10.98		2449.56
		7.8			Control-3	116.06		11.58		8.5		1806.49
		8.9			SA-1-1	197.77	291.5	20.36	111.49	11.47	56.9333	3137.49	4048.59
	SA-1	4.3	6.58333		SA-1-2	471.07		274.51		136		6139.91
		5.5			SA-1-3	205.66		39.6		23.33		2868.36
		9.4			SA-2-1	161.52	142.357	16.31	12.2767	8.5	6.36	3124.5	2664.09
		8.1			SA-2-2	125.38		10.3		4.27		2311.13
		5.9			SA-2-3	140.17		10.22		6.31		2556.65
		6.3
	SA-2	7.6	10.8667	48	Control-1	152.26	127.607	13.54	9.81	5.8	4.45	2769.69	2351.72
		11.9			Control-2	110.47		6.85		3.25		2013.96
		13.9			Control-3	120.09		9.04		4.3		2271.51
		8.6			SA-1-1	133.92	146.933	5.49	7.46333	3.61	4.32333	2380.33	2648.99
		12.3			SA-1-2	168.06		11.34		6.37		3031.21
		10.9			SA-1-3	138.82		5.56		2.99		2535.44
					SA-2-1	103.79	141.247	5.6	6.34667	2.8	2.88	1863.25	2531.51
42	Control	5.1	5.81667		SA-2-2	168.34		9.09		3.8		3040.93
		4			SA-2-3	151.61		4.35		2.04		2690.34
		6.4
		7.1		54	Control-1	114.01	128.417	5.83	11.5033	2.48	7.06	2085.32	2173.94
		7.3			Control-2	115.26		17.97		11.09		2029.34
		5			Control-3	155.98		10.71		7.61		2407.16
	SA-1	3.9	5.51667		SA-1-1	192.32	197.09	3.1	3.27	3.25	2.83	3376.21	3077.14
		7.1			SA-1-2	196.97		3.48		2.62		2853.77
		5.6			SA-1-3	201.98		3.23		2.62		3001.43
		7.2			SA-2-1	134.17	149.447	6.2	4.85	4.42	4.13667	2208.3	2193.89
		4.1			SA-2-2	131.94		2.64		2.69		1302.37
		5.2			SA-2-3	182.23		5.71		5.3		3071
	SA-2	4.8	5.93333
		4.7		Initially flue-cured tobacco leaves	Control-1	145.71	136.503	13.86	11.32	10.02	7.76667	2594.98	2350.62
		8.1			Control-2	109.23		9.67		6.25		1828.3
		6.1			Control-3	154.57		10.43		7.03		2628.58
		5.7			SA-1-1	185.14	199.853	10.64	12.0767	7.13	7.45	3371.18	3386.15
		6.2			SA-1-2	176.54		11.54		7.11		2986.49
					SA-1-3	237.88		14.05		8.11		3800.79
48	Control	6.1	6.18333		SA-2-1	246.01	209.687	7.54	8.80333	5.84	5.62667	4213.09	3559.81
		8			SA-2-2	208.1		11.94		7.17		3729.58
		5.4			SA-2-3	174.95		6.93		3.87		2736.75
		5.9
		4.6
		7.1
	SA-1	5.7	5.9
		4.5
		7.9
		6.2
		6.7
		4.4
	SA-2	12.4	10.75
		11.5
		8.8
		7.9
		10.5
		13.4
54	Control	11.8	12.85
		14.3
		15.6
		13.9
		11.7
		9.8
	SA-1	3.4	4.53333
		4.7
		5.5
		6.3
		3.9
		3.4
	SA-2	11.3	8.81667
		8.7
		6.5
		7.3
		10.2
		8.9

## Sheet: Table 3
TABLE 3 Contents of conventional chemical substances with different salicylic acid concentrations in flue-cured tobacco during bulk curing
Curing stage (°C)	Treatment	Total sugar (%)	Reducing sugar (%)	Total nitrogen (%)	Nicotine (%)	Potassium oxide (%)	Water soluble chlorine（%）	Starch (%)	Protein (%)	Ratio of sugar to alkali	Ratio of nitrogen to alkali
25	Control-1	4.62	4.12	1.6	1.81905	1.64	0.03	44.4	7.3	2.54	0.88
	Control-2	8.57	5.34	1.44	1.84579	1.33	0.41	42.11	7.4	4.64	0.78
	Control-3	5.78	4.19	2.02	3.10168	1.77	0.27	37.58	9.31	1.86	0.65
	SA-1-1	5.33	4.14	1.87	2.07674	1.64	0.29	41.83	8.72	2.57	0.9
	SA-1-2	10.61	5.94	1.48	1.42853	1.37	0.18	42.47	7	7.43	1.04
	SA-1-3	6.92	4.87	1.5	1.48053	1.35	0.46	41.44	4.99	4.67	1.01
	SA-2-1	3.69	2.34	2.08	2.40463	1.39	0.45	36.93	8.53	1.53	0.86
	SA-2-2	6.05	2.43	1.89	2.89074	1.18	0.33	32.64	8.6	2.09	0.65
	SA-2-3	3.44	2.48	1.97	2.66242	1.72	0.31	38.24	9.58	1.29	0.74
38	Control-1	39.32	26.96	1.52	2.00684	1.48	0.29	11.43	5.52	19.59	0.76
	Control-2	31.8	20.69	2.05	0.998737	2	0.37	7.88	6.41	31.84	2.05
	Control-3	40.01	25.93	1.66	2.50032	1.56	0.81	7.26	5.55	16	0.66
	SA-1-1	36.56	22.72	1.78	2.586	1.5	0.42	13.23	6.45	14.14	0.69
	SA-1-2	28	16.73	1.84	2.81842	2.16	0.94	1.42	5.36	9.93	0.65
	SA-1-3	31.66	19.81	2.21	3.15084	1.73	0.33	11.17	6.58	10.05	0.7
	SA-2-1	28.85	17.35	2.65	3.98568	1.86	0.78	3.48	7.47	7.24	0.66
	SA-2-2	26.18	13.79	2.87	3.70895	2.3	0.53	2.24	9.1	7.06	0.77
	SA-2-3	29.06	19.24	2.25	3.07242	1.69	0.72	7.23	7.12	9.46	0.73
42	Control-1	42.91	30.52	1.52	1.748	1.09	0.27	8.08	5.87	24.55	0.87
	Control-2	31.68	21.93	1.84	2.91221	1.72	0.35	10.1	6.22	10.88	0.63
	Control-3	34.75	25.11	1.72	1.74737	1.44	0.24	10.55	6.42	19.89	0.98
	SA-1-1	34.45	24.17	1.94	2.71758	2.03	0.48	7.42	6.49	12.68	0.71
	SA-1-2	8.21	2.65	2.69	3.41421	4.59	1.22	0.86	8.82	2.4	0.79
	SA-1-3	19.59	11.87	1.98	3.18242	2.57	0.92	0.94	5.81	6.16	0.62
	SA-2-1	22.53	15.17	2.68	3.15379	2.27	0.6	3.23	7.73	7.14	0.85
	SA-2-2	27.88	18.8	2.31	3.60968	2.28	0.6	3.11	7.85	7.72	0.64
	SA-2-3	32.48	24.46	1.95	2.79242	1.65	0.42	8.74	6.27	11.63	0.7
48	Control-1	33.45	21.81	2.07	3.00232	1.86	0.21	4.16	6.68	11.14	0.69
	Control-2	34.44	24.25	2	3.43653	1.82	0.56	5.35	6.4	10.02	0.58
	Control-3	34.29	21.73	2.06	3.23821	1.62	0.47	6.07	6.4	10.59	0.64
	SA-1-1	37.17	23.82	1.95	3.21979	1.63	0.65	2.01	5.89	11.54	0.61
	SA-1-2	34.35	20.66	1.89	2.57779	1.68	0.58	4.13	6.13	13.33	0.73
	SA-1-3	34.24	21.38	1.78	3.20926	1.44	0.42	5.93	5.63	10.67	0.55
	SA-2-1	37.97	23.63	1.72	2.70495	1.71	0.57	4.15	7.68	14.04	0.64
	SA-2-2	31.47	19.52	2.12	3.29589	1.81	0.51	3.11	4.64	9.55	0.64
	SA-2-3	33.14	18.31	1.96	2.86779	1.91	0.5	3.77	6.02	11.56	0.68
54	Control-1	34.49	20.34	1.83	2.08758	1.86	0.52	7.37	5.81	16.52	0.88
	Control-2	34.81	22.15	1.53	1.99242	1.79	0.66	11.67	5.83	17.47	0.77
	Control-3	35	20.48	1.89	2.52768	2.12	0.69	4.39	6.68	13.85	0.75
	SA-1-1	34.76	20.63	2.07	2.97263	2.11	0.07	1.53	6.23	11.69	0.7
	SA-1-2	25.97	12.13	2.07	3.32379	2.29	0.83	0.7	5.57	7.81	0.62
	SA-1-3	37.12	22.47	1.88	2.22853	2.07	0.65	3.15	5.57	16.66	0.84
	SA-2-1	38.67	27.2	1.53	2.10011	1.87	0.02	4.23	5.78	18.41	0.73
	SA-2-2	34.86	22.11	1.72	2.33474	2.16	0.62	3.73	6.9	14.93	0.74
	SA-2-3	25.86	14.74	2.64	4.80232	1.7	0.8	2.91	7.49	5.38	0.55
Initially flue-cured tobacco leaves	Control-1	32.43	22.77	1.98	2.27968	1.76	0.32	9.84	6.66	14.23	0.87
	Control-2	33.3	23.33	1.91	2.74232	1.73	0.52	7.04	6.21	12.14	0.7
	Control-3	35.1	24.46	1.93	2.75632	1.62	0.54	6.98	6.44	12.73	0.7
	SA-1-1	33.59	22.62	2.03	2.38684	1.96	0.54	7.2	6.82	14.07	0.85
	SA-1-2	31.42	21.68	1.87	2.33895	2.2	0.61	7.13	6.49	13.43	0.8
	SA-1-3	30.14	21.73	1.85	2.48495	2.2	0.61	6.59	6.62	12.13	0.74
	SA-2-1	24.21	16.92	2.38	3.28747	2.38	0.81	3.72	9.4	7.36	0.72
	SA-2-2	27.58	18.01	2.28	2.83211	2.16	0.58	5.79	7.79	9.74	0.81
	SA-2-3	24.25	15.53	2.38	3.13168	2.49	0.65	3.71	7.66	7.74	0.76

## Sheet: Table 4
TABLE 4 Contents of polyphenols with different salicylic acid concentrations in flue-cured tobacco during bulk curing
Curing stage (°C)	Treatment	Neochlorogenic acid （mg/g）	Chlorogenic acid（mg/g）	Caffeic acid（mg/g）	Scopoletin（mg/g）	Rutin（mg/g）	Kaempferol-3-O-rutinoside（mg/g）
25	Control-1	0.56	6.34	0.06	0.36	4.72	0.04
	Control-2	1.03	13.38	0.23	0.11	10.59	0.07
	Control-3	0.88	6.63	0.11	0.21	6.87	0.14
	SA-1-1	0.85	7.31	0.14	0.17	7.63	0.13
	SA-1-2	1.07	13.37	0.23	0.12	8.64	0.13
	SA-1-3	1.15	9.48	0.18	0.15	6.66	0.13
	SA-2-1	0.37	3.72	0.05	0.2	6.42	0.12
	SA-2-2	1.14	9.71	0.15	0.21	9.4	0.14
	SA-2-3	0.54	3.15	0.03	0.13	4.63	0.01
38	Control-1	1.22	16.52	0.17	0.08	11.31	0.14
	Control-2	2.22	11.63	0.12	0.08	8.65	0.16
	Control-3	2.1	21.61	0.21	0.08	14.09	0.2
	SA-1-1	2.43	18.85	0.17	0.06	13.88	0.16
	SA-1-2	2.33	13.97	0.16	0.06	11	0.24
	SA-1-3	2.63	22.56	0.19	0.14	14.62	0.16
	SA-2-1	2.35	20.68	0.19	0.08	14.76	0.17
	SA-2-2	2.57	21.08	0.22	0.11	13.4	0.22
	SA-2-3	1.92	24.42	0.25	0.17	18.11	0.17
42	Control-1	2.06	11.54	0.14	0.06	9.34	0.07
	Control-2	2.01	14.75	0.21	0.07	14.47	0.09
	Control-3	2.17	14.75	0.19	0.07	12.68	0.08
	SA-1-1	2.72	13.27	0.15	0.07	10.44	0.11
	SA-1-2	4.08	11.53	0.23	0.14	11.45	0.13
	SA-1-3	2.18	7.93	0.14	0.07	9.06	0.12
	SA-2-1	3.02	15.9	0.17	0.11	18.38	0.07
	SA-2-2	3.73	18.94	0.27	0.2	18.87	0.08
	SA-2-3	2.1	12.38	0.16	0.1	11.76	0.06
48	Control-1	2.71	15.31	0.23	0.1	11.54	0.1
	Control-2	2.94	20.61	0.31	0.17	13.87	0.08
	Control-3	3.2	19.36	0.3	0.06	13.23	0.09
	SA-1-1	2.78	18.04	0.2	0.08	12.68	0.08
	SA-1-2	3.1	23.29	0.37	0.13	14.69	0.09
	SA-1-3	2.75	23.82	0.28	0.14	15.12	0.07
	SA-2-1	2.77	20.16	0.24	0.05	14.77	0.08
	SA-2-2	2.92	19.4	0.22	0.15	17.2	0.08
	SA-2-3	3.09	18.58	0.24	0.06	13.9	0.09
54	Control-1	2.54	17.78	0.27	0.07	13.28	0.07
	Control-2	1.98	14.23	0.25	0.05	10.31	0.07
	Control-3	3.09	20.82	0.31	0.06	14.53	0.09
	SA-1-1	3.14	14.81	0.22	0.05	10.28	0.12
	SA-1-2	3.71	12.9	0.18	0.19	10.2	0.11
	SA-1-3	2.19	13.4	0.18	0.13	9.88	0.07
	SA-2-1	2.34	13.85	0.26	0.04	13.33	0.06
	SA-2-2	2.64	20.72	0.34	0.05	10.83	0.08
	SA-2-3	4.03	17.15	0.2	0.04	15.74	0.04
Initially flue-cured tobacco leaves	Control-1	2.64	17.43	0.24	0.1	11.62	0.05
	Control-2	2.98	19.5	0.28	0.12	12.73	0.07
	Control-3	2.46	17.72	0.22	0.07	12.41	0.06
	SA-1-1	2.66	15.49	0.25	0.06	10.76	0.07
	SA-1-2	2.73	16.98	0.25	0.05	12.16	0.09
	SA-1-3	3.09	19.29	0.3	0.07	12.99	0.09
	SA-2-1	3.07	17.08	0.18	0.12	15.72	0.08
	SA-2-2	3.21	20.36	0.27	0.1	13.95	0.07
	SA-2-3	3.05	16.48	0.22	0.08	11.36	0.09

[truncated: 2 more sheets: Table 5, Table 6]
